# Supplementary material for: Assembly and substrate recognition of curli biogenesis system
Source: Nat Commun. 2020 Jan 13;11:241. doi: 10.1038/s41467-019-14145-7 (PMC6957492; doi:10.1038/s41467-019-14145-7)
Supplement: Supplementary file 4 — Source Data [file 41467_2019_14145_MOESM4_ESM.xlsx]

## Sheet: Supp Fig 3C
ITC	Kd (µM)
1	0.381
2	0.313
3	0.237
	0.289±0.045

## Sheet: Supp Fig 7A
ITC	Kd (nM)
1	14.7
2	14.8
3	12.7
	14.1±1.2

## Sheet: Supp Fig 10C
ITC	Kd (µM)
1	23.3
2	24.4
3	23.7
	23.8±0.6
